# Supplementary material for: Genome-Wide Identification, Sequence Variation, and Expression of the Glycerol-3-Phosphate Acyltransferase (GPAT) Gene Family in Gossypium
Source: Front Genet. 2019 Feb 20;10:116. doi: 10.3389/fgene.2019.00116 (PMC6391866; doi:10.3389/fgene.2019.00116)
Supplement: Table S3 — Orthologous and paralogous GPAT genes in and between the four cotton species. [file Table_3.xlsx]

## Sheet: Table S3
Table S3. Orthologous and paralogous GPAT genes in and between the four cotton species. The ID of homologous gene pairs were listed in the following sheets.
	G. raimondii	G. arboreum	G. hirsutum	G. barbadense
G. raimondii	5	13	12	10
G. arboreum		6	10	9
G. hirsutum			13	18
G. barbadense				11

## Sheet: Paralogous
G. raimondii	G. raimondii		G. arboreum	G. arboreum		G. hirsutum	G. hirsutum		G. barbadense	G. barbadense
GrGPAT1	GrGPAT6		GaGPAT1	GaGPAT15		GhGPAT1	GhGPAT13		GbGPAT1	GbGPAT10
GrGPAT2	GrGPAT9		GaGPAT3	GaGPAT7		GhGPAT2	GhGPAT16		GbGPAT2	GbGPAT11
GrGPAT4	GrGPAT14		GaGPAT4	GaGPAT14		GhGPAT3	GhGPAT17		GbGPAT3	GbGPAT13
GrGPAT5	GrGPAT13		GaGPAT6	GaGPAT12		GhGPAT4	GhGPAT15		GbGPAT4	GbGPAT15
GrGPAT10	GrGPAT11		GaGPAT9	GaGPAT10		GhGPAT5	GhGPAT18		GbGPAT6	GbGPAT17
			GaGPAT11	GaGPAT16		GhGPAT6	GhGPAT19		GbGPAT7	GbGPAT18
						GhGPAT7	GhGPAT21		GbGPAT8	GbGPAT20
						GhGPAT9	GhGPAT22		GbGPAT9	GbGPAT21
						GhGPAT10	GhGPAT23		GbGPAT16	GbGPAT22
						GhGPAT11	GhGPAT24		GbGPAT23	GbGPAT25
						GhGPAT12	GhGPAT25		GbGPAT26	GbGPAT27
						GhGPAT14	GhGPAT26
						GhGPAT27	GhGPAT28

## Sheet:  Orthologous
G. raimondii	Numbers of exons	G. arboreum	Numbers of exons		G. raimondii	Numbers of exons	G. hirsutum	Numbers of exons		G. raimondii	Numbers of exons	G. barbadense	Numbers of exons
GrGPAT1	12	GaGPAT8	12		GrGPAT5	2	GhGPAT22	2		GrGPAT5	2	GbGPAT17	2
GrGPAT2	2	GaGPAT11	2		GrGPAT13	2	GhGPAT16	2		GrGPAT13	2	GbGPAT27	2
GrGPAT3	12	GaGPAT1	12		GrGPAT12	2	GhGPAT15	2		GrGPAT12	2	GbGPAT24	2
GrGPAT4	12	GaGPAT4	12		GrGPAT10	2	GhGPAT23	2		GrGPAT10	2	GbGPAT18	2
GrGPAT5	2	GaGPAT9	2		GrGPAT8	2	GhGPAT25	2		GrGPAT8	2	GbGPAT21	2
GrGPAT6	12	GaGPAT15	12		GrGPAT9	2	GhGPAT18	2		GrGPAT9	2	GbGPAT13	2
GrGPAT7	3	GaGPAT2	3		GrGPAT2	2	GhGPAT19	2		GrGPAT2	2	GbGPAT15	2
GrGPAT8	2	GaGPAT13	2		GrGPAT4	12	GhGPAT13	12		GrGPAT4	12	GbGPAT10	12
GrGPAT9	2	GaGPAT5	2		GrGPAT14	12	GhGPAT3	12		GrGPAT3	12	GbGPAT16	12
GrGPAT10	2	GaGPAT6	2		GrGPAT1	12	GhGPAT14	12		GrGPAT6	12	GbGPAT19	11
GrGPAT12	2	GaGPAT12	2		GrGPAT3	12	GhGPAT21	12
GrGPAT13	2	GaGPAT10	2		GrGPAT6	12	GhGPAT28	12
G. arboreum	Numbers of exons	G. hirsutum	Numbers of exons		G. arboreum	Numbers of exons	G. barbadense	Numbers of exons		G. hirsutum	Numbers of exons	G. barbadense	Numbers of exons
GaGPAT9	2	GhGPAT9	2		GaGPAT9	2	GbGPAT6	2		GhGPAT9	2	GbGPAT6	2
GaGPAT10	2	GhGPAT2	2		GaGPAT12	2	GbGPAT24	2		GhGPAT22	2	GbGPAT17	2
GaGPAT6	2	GhGPAT10	2		GaGPAT6	2	GbGPAT18	2		GhGPAT11	3	GbGPAT8	3
GaGPAT12	2	GhGPAT4	2		GaGPAT13	2	GbGPAT9	2		GhGPAT15	2	GbGPAT24	2
GaGPAT13	2	GhGPAT12	2		GaGPAT5	2	GbGPAT3	2		GhGPAT23	2	GbGPAT18	2
GaGPAT5	2	GhGPAT5	3		GaGPAT11	2	GbGPAT4	2		GhGPAT12	2	GbGPAT9	2
GaGPAT16	2	GhGPAT8	2		GaGPAT4	12	GbGPAT1	12		GhGPAT25	2	GbGPAT21	2
GaGPAT11	2	GhGPAT6	2		GaGPAT14	12	GbGPAT2	10		GhGPAT5	3	GbGPAT3	2
GaGPAT14	12	GhGPAT3	12		GaGPAT15	12	GbGPAT19	11		GhGPAT18	2	GbGPAT13	2
GaGPAT15	12	GhGPAT27	12							GhGPAT8	2	GbGPAT5	2
										GhGPAT6	2	GbGPAT4	2
										GhGPAT19	2	GbGPAT15	2
										GhGPAT1	12	GbGPAT1	12
										GhGPAT13	12	GbGPAT10	12
										GhGPAT14	12	GbGPAT25	12
										GhGPAT26	12	GbGPAT23	12
										GhGPAT7	12	GbGPAT22	12
										GhGPAT21	12	GbGPAT16	12
