# Supplementary material for: Genome-Wide Identification, Sequence Variation, and Expression of the Glycerol-3-Phosphate Acyltransferase (GPAT) Gene Family in Gossypium
Source: Front Genet. 2019 Feb 20;10:116. doi: 10.3389/fgene.2019.00116 (PMC6391866; doi:10.3389/fgene.2019.00116)
Supplement: Table S7 — Identification of putative sequence variation (SNPs) by SOAPsnp in CRI 36 vs. Hai 7124 database. [file Table_7.xlsx]

## Sheet: Table S7
Table S7. Identification of putative sequence variation (SNPs) by SOAPsnp in CRI 36 vs. Hai 7124 database.
Gene name	Gene Identifier	Chromosome	Coordinate	CRI 36	Reference nucleotide	Hai 7124	SNP
GhGPAT3	Gh_A04G1069	A04	60751284	C	C	T	nonsynonymous
GhGPAT11	Gh_A11G0804	A11	7995413	G	G	A	nonsynonymous
		A11	7995556	A	A	C	synonymous
		A11	7996267	C	T	T	synonymous
GhGPAT13	Gh_D02G2290	D02	66653699	C	C	T	synonymous
		D02	66653735	C	C	G	nonsynonymous
		D02	66654854	T	T	C	synonymous
		D02	66656485	C	T	T	synonymous
		D02	66656973	A	A	G	nonsynonymous
		D03	46634122	C	C	A	nonsynonymous
GhGPAT16	Gh_D04G1251	D04	41151163	G	G	A	synonymous
		D04	41151231	C	C	A	nonsynonymous
		D04	41151235	T	T	C	synonymous
		D04	41151784	A	A	G	synonymous
		D04	41152624	C	C	A	nonsynonymous
		D04	41152666	T	T	C	nonsynonymous
		D04	41152910	G	G	A	synonymous
		D04	41153094	A	A	C	nonsynonymous
GhGPAT17	Gh_D04G1675	D04	48924859	T	T	G	synonymous
GhGPAT18	Gh_D06G0355	D06	4864211	T	T	C	synonymous
		D08	52643616	G	G	C	nonsynonymous
GhGPAT22	Gh_D09G1546	D09	43060610	A	G	G	synonymous
		D09	43061502	C	C	A	nonsynonymous
		D09	43061578	C	C	G	synonymous
GhGPAT24	Gh_D11G0942	D11	8177218	T	T	A	synonymous
GhGPAT25	Gh_D12G0839	D12	26674325	C	C	T	nonsynonymous
GhGPAT26	Gh_A03G1948	scaffold496_A03	45635	T	T	C	nonsynonymous
		scaffold496_A03	47561	T	T	C	synonymous
GhGPAT27	Gh_A11G2987	scaffold2726_A11	85616	C	C	T	nonsynonymous
GhGPAT28	Gh_D11G3539	scaffold4571_D11	33235	A	A	T	nonsynonymous
		scaffold4571_D11	34814	C	C	T	synonymous
		scaffold4571_D11	37090	A	A	G	nonsynonymous
